# Supplementary material for: Leishmania Animal Models Used in Drug Discovery: A Systematic Review
Source: Animals (Basel). 2023 May 16;13(10):1650. doi: 10.3390/ani13101650 (PMC10215483; doi:10.3390/ani13101650)
Supplement: Supplementary file 1 [file animals-13-01650-s001.zip]

Archive with 1 entries (1 files):
- animals-2368557-supplementary.pdf
